# Supplementary material for: Integration of Metabolomics and Gene Expression Profiling Elucidates IL4I1 as Modulator of Ibrutinib Resistance in ABC-Diffuse Large B Cell Lymphoma
Source: Cancers (Basel). 2021 Apr 29;13(9):2146. doi: 10.3390/cancers13092146 (PMC8124963; doi:10.3390/cancers13092146)
Supplement: Supplementary file 1 [file cancers-13-02146-s001.zip]

Archive with 1 entries (1 files):
- cancers-1165562-supplementary.pdf
